# Supplementary material for: Expansion of the Group B Streptococcus serotype repertoire via gene acquisition from other streptococcal species
Source: Microbiol Spectr. 2025 Oct 27;13(12):e01227-25. doi: 10.1128/spectrum.01227-25 (PMC12671096; doi:10.1128/spectrum.01227-25)
Supplement: Table S2 — Top 100 BLASTp hits. [file spectrum.01227-25-s0003.xlsx]

## Sheet: CpsE
Supplemental Table 2. Top 100 sequence alignments from BLASTp
Description	Scientific Name	Max Score	Total Score	Query Cover	E value	Per. ident	Acc. Len	Accession
sugar transferase [Streptococcus agalactiae]	Streptococcus agalactiae	918	918	1	0	100	458	WP_000282652.1
exopolysaccharide biosynthesis polyprenyl glycosylphosphotransferase [Streptococcus agalactiae]	Streptococcus agalactiae	672	672	0.72	0	100	330	HEO6791870.1
exopolysaccharide biosynthesis polyprenyl glycosylphosphotransferase [Streptococcus agalactiae]	Streptococcus agalactiae	647	647	0.69	0	100	317	HEO6784225.1
sugar transferase [Streptococcus agalactiae]	Streptococcus agalactiae	917	917	1	0	99.78	458	HEO0003971.1
exopolysaccharide biosynthesis polyprenyl glycosylphosphotransferase [Streptococcus agalactiae]	Streptococcus agalactiae	916	916	1	0	99.78	458	WP_150417559.1
exopolysaccharide biosynthesis polyprenyl glycosylphosphotransferase [Streptococcus agalactiae]	Streptococcus agalactiae	915	915	1	0	99.78	458	HEO6822825.1
exopolysaccharide biosynthesis polyprenyl glycosylphosphotransferase [Streptococcus agalactiae]	Streptococcus agalactiae	914	914	1	0	99.78	458	HFU7000991.1
exopolysaccharide biosynthesis polyprenyl glycosylphosphotransferase [Streptococcus agalactiae]	Streptococcus agalactiae	646	646	0.69	0	99.68	317	HGA2171108.1
exopolysaccharide biosynthesis polyprenyl glycosylphosphotransferase [Streptococcus agalactiae]	Streptococcus agalactiae	899	899	1	0	98.47	451	HFH6634601.1
initial sugar transferase [Streptococcus suis]	Streptococcus suis	600	600	1	0	64.19	457	BAM95153.1
sugar transferase, partial [Streptococcus orisratti]	Streptococcus orisratti	600	600	1	0	64.19	457	WP_321056269.1
sugar transferase [Streptococcus orisratti]	Streptococcus orisratti	597	597	1	0	63.76	457	WP_273414702.1
sugar transferase [Streptococcus orisratti]	Streptococcus orisratti	594	594	1	0	63.76	457	MDY4002765.1
sugar transferase [Streptococcus minor]	Streptococcus minor	615	615	1	0	62.88	458	WP_018167252.1
sugar transferase [Streptococcus minor]	Streptococcus minor	615	615	1	0	62.88	458	MDO5079054.1
sugar transferase [Streptococcus minor]	Streptococcus minor	615	615	1	0	62.66	458	WP_124775166.1
UDP-glucose:undecaprenyl-phosphate glucose-1-phosphate transferase [Streptococcus infantarius subsp. infantarius]	Streptococcus infantarius subsp. infantarius	594	594	1	0	62.66	458	MCO4635040.1
putative sugar transferase EpsL [Streptococcus infantarius subsp. infantarius]	Streptococcus infantarius subsp. infantarius	592	592	1	0	62.66	458	MCO4528723.1
sugar transferase [Streptococcus infantarius]	Streptococcus infantarius	608	608	1	0	62.45	458	WP_270277524.1
sugar transferase [Streptococcus henryi]	Streptococcus henryi	606	606	1	0	62.45	457	WP_074486584.1
sugar transferase [Streptococcus sp.]	Streptococcus sp.	598	598	1	0	62.45	458	WP_287550931.1
putative sugar transferase EpsL [Streptococcus infantarius subsp. infantarius]	Streptococcus infantarius subsp. infantarius	595	595	1	0	62.45	458	MCO4647085.1
sugar transferase [Streptococcus lutetiensis]	Streptococcus lutetiensis	593	593	1	0	62.45	458	WP_343093483.1
putative sugar transferase EpsL [Streptococcus infantarius subsp. infantarius]	Streptococcus infantarius subsp. infantarius	593	593	1	0	62.45	458	MCO4584682.1
sugar transferase [Streptococcus lutetiensis]	Streptococcus lutetiensis	593	593	1	0	62.45	458	WP_126402454.1
sugar transferase [Streptococcus lutetiensis]	Streptococcus lutetiensis	592	592	1	0	62.45	458	MBS5089097.1
sugar transferase [Streptococcus infantarius]	Streptococcus infantarius	592	592	1	0	62.45	458	WP_270300874.1
sugar transferase [Streptococcus lutetiensis]	Streptococcus lutetiensis	593	593	1	0	62.23	458	WP_143887758.1
sugar transferase [uncultured Streptococcus sp.]	uncultured Streptococcus sp.	593	593	1	0	62.23	458	WP_252526895.1
sugar transferase [Streptococcus infantarius]	Streptococcus infantarius	591	591	1	0	62.23	458	WP_270306312.1
sugar transferase [Streptococcus macedonicus]	Streptococcus macedonicus	590	590	1	0	62.23	458	WP_093528252.1
sugar transferase [Streptococcus infantarius]	Streptococcus infantarius	589	589	1	0	62.23	458	WP_353627430.1
sugar transferase [Streptococcus lutetiensis]	Streptococcus lutetiensis	589	589	1	0	62.23	458	WP_214262933.1
sugar transferase [Streptococcus gallolyticus]	Streptococcus gallolyticus	588	588	1	0	62.23	458	MBE6164497.1
sugar transferase [Streptococcus macedonicus]	Streptococcus macedonicus	588	588	1	0	62.23	458	WP_265672699.1
sugar transferase [uncultured Streptococcus sp.]	uncultured Streptococcus sp.	588	588	1	0	62.23	458	WP_302192587.1
sugar transferase [Streptococcus macedonicus]	Streptococcus macedonicus	587	587	1	0	62.23	458	WP_214302036.1
MULTISPECIES: sugar transferase [Streptococcus]	Streptococcus	597	597	1	0	62.04	458	WP_101774179.1
sugar transferase [Streptococcus sp.]	Streptococcus sp.	597	597	1	0	62.04	458	WP_371267507.1
sugar transferase [Streptococcus pasteurianus]	Streptococcus pasteurianus	595	595	1	0	62.04	458	WP_248497689.1
putative sugar transferase EpsL [Streptococcus infantarius subsp. infantarius]	Streptococcus infantarius subsp. infantarius	605	605	1	0	62.01	458	MCO4660557.1
putative sugar transferase EpsL [Streptococcus infantarius subsp. infantarius]	Streptococcus infantarius subsp. infantarius	603	603	1	0	62.01	458	MCO4597320.1
putative sugar transferase EpsL [Streptococcus infantarius subsp. infantarius]	Streptococcus infantarius subsp. infantarius	603	603	1	0	62.01	458	MCO4627477.1
putative sugar transferase EpsL [Streptococcus infantarius subsp. infantarius]	Streptococcus infantarius subsp. infantarius	602	602	1	0	62.01	458	MCO4473227.1
sugar transferase [Streptococcus lutetiensis]	Streptococcus lutetiensis	596	596	1	0	62.01	458	WP_118100823.1
sugar transferase [Streptococcus lutetiensis]	Streptococcus lutetiensis	592	592	1	0	62.01	458	WP_214257336.1
putative sugar transferase EpsL [Streptococcus infantarius subsp. infantarius]	Streptococcus infantarius subsp. infantarius	592	592	1	0	62.01	458	MCO4667504.1
sugar transferase [Streptococcus lutetiensis]	Streptococcus lutetiensis	590	590	1	0	62.01	458	WP_373104381.1
sugar transferase [Streptococcus gallolyticus]	Streptococcus gallolyticus	589	589	1	0	62.01	458	WP_268716143.1
putative sugar transferase EpsL [Streptococcus infantarius subsp. infantarius]	Streptococcus infantarius subsp. infantarius	589	589	1	0	62.01	458	MCO4594858.1
sugar transferase [Streptococcus gallolyticus]	Streptococcus gallolyticus	588	588	1	0	62.01	458	WP_249551102.1
putative sugar transferase EpsL [Streptococcus infantarius subsp. infantarius]	Streptococcus infantarius subsp. infantarius	587	587	1	0	62.01	458	MCO4558243.1
putative sugar transferase EpsL [Streptococcus infantarius subsp. infantarius]	Streptococcus infantarius subsp. infantarius	587	587	1	0	62.01	458	MCO4469617.1
sugar transferase [Streptococcus equinus]	Streptococcus equinus	587	587	1	0	62.01	458	WP_074482106.1
sugar transferase [uncultured Streptococcus sp.]	uncultured Streptococcus sp.	587	587	1	0	62.01	458	WP_302066811.1
putative sugar transferase EpsL [Streptococcus infantarius subsp. infantarius]	Streptococcus infantarius subsp. infantarius	586	586	1	0	62.01	458	MCO4484795.1
sugar transferase [Streptococcus gallolyticus]	Streptococcus gallolyticus	586	586	1	0	62.01	458	WP_253041485.1
sugar transferase [Streptococcus lutetiensis]	Streptococcus lutetiensis	607	607	1	0	61.79	458	WP_214258038.1
MULTISPECIES: sugar transferase [Streptococcus]	Streptococcus	607	607	1	0	61.79	458	WP_020916572.1
sugar transferase [Streptococcus vicugnae]	Streptococcus vicugnae	605	605	1	0	61.79	458	WP_199544213.1
sugar transferase [Streptococcus lutetiensis]	Streptococcus lutetiensis	605	605	1	0	61.79	458	MDU1740501.1
sugar transferase [Streptococcus equinus]	Streptococcus equinus	602	602	1	0	61.79	458	WP_074480030.1
sugar transferase [Streptococcus lutetiensis]	Streptococcus lutetiensis	601	601	1	0	61.79	458	WP_061407584.1
sugar transferase [Streptococcus macedonicus]	Streptococcus macedonicus	600	600	1	0	61.79	458	WP_270335498.1
MULTISPECIES: sugar transferase [Streptococcus]	Streptococcus	596	596	1	0	61.79	458	WP_058692852.1
putative sugar transferase EpsL [Streptococcus infantarius subsp. infantarius]	Streptococcus infantarius subsp. infantarius	590	590	1	0	61.79	458	MCO4547315.1
putative sugar transferase EpsL [Streptococcus infantarius subsp. infantarius]	Streptococcus infantarius subsp. infantarius	590	590	1	0	61.79	458	MCO4577045.1
putative sugar transferase EpsL [Streptococcus infantarius subsp. infantarius]	Streptococcus infantarius subsp. infantarius	590	590	1	0	61.79	458	MCO4629302.1
putative sugar transferase EpsL [Streptococcus infantarius subsp. infantarius]	Streptococcus infantarius subsp. infantarius	590	590	1	0	61.79	458	MCO4587061.1
putative sugar transferase EpsL [Streptococcus infantarius subsp. infantarius]	Streptococcus infantarius subsp. infantarius	589	589	1	0	61.79	458	MCO4654132.1
sugar transferase [uncultured Streptococcus sp.]	uncultured Streptococcus sp.	588	588	1	0	61.79	458	WP_303126797.1
putative sugar transferase EpsL [Streptococcus infantarius subsp. infantarius]	Streptococcus infantarius subsp. infantarius	588	588	1	0	61.79	458	MCO4579615.1
putative sugar transferase EpsL [Streptococcus infantarius subsp. infantarius]	Streptococcus infantarius subsp. infantarius	588	588	1	0	61.79	458	MCO4649359.1
putative sugar transferase EpsL [Streptococcus infantarius subsp. infantarius]	Streptococcus infantarius subsp. infantarius	588	588	1	0	61.79	458	MCO4638271.1
putative sugar transferase EpsL [Streptococcus infantarius subsp. infantarius]	Streptococcus infantarius subsp. infantarius	587	587	1	0	61.79	458	MCO4600129.1
sugar transferase [Streptococcus gallolyticus]	Streptococcus gallolyticus	587	587	1	0	61.79	458	WP_269724744.1
sugar transferase [Streptococcus gallolyticus]	Streptococcus gallolyticus	587	587	1	0	61.79	458	WP_064592727.1
putative sugar transferase EpsL [Streptococcus infantarius subsp. infantarius]	Streptococcus infantarius subsp. infantarius	587	587	1	0	61.79	458	MCO4646484.1
putative sugar transferase EpsL [Streptococcus infantarius subsp. infantarius]	Streptococcus infantarius subsp. infantarius	587	587	1	0	61.79	458	MCO4608663.1
sugar transferase [Streptococcus gallolyticus]	Streptococcus gallolyticus	586	586	1	0	61.79	458	WP_009854062.1
sugar transferase [Streptococcus gallolyticus]	Streptococcus gallolyticus	586	586	1	0	61.79	458	WP_268732668.1
putative sugar transferase EpsL [Streptococcus infantarius subsp. infantarius]	Streptococcus infantarius subsp. infantarius	603	603	1	0	61.57	458	MCO4527276.1
sugar transferase [Streptococcus lutetiensis]	Streptococcus lutetiensis	603	603	1	0	61.57	458	WP_214252288.1
putative sugar transferase EpsL [Streptococcus infantarius subsp. infantarius]	Streptococcus infantarius subsp. infantarius	601	601	1	0	61.57	458	MCO4625345.1
sugar transferase [Streptococcus henryi]	Streptococcus henryi	596	596	1	0	61.57	457	WP_018165815.1
sugar transferase [Streptococcus infantarius]	Streptococcus infantarius	589	589	1	0	61.57	458	WP_214223883.1
putative sugar transferase EpsL [Streptococcus infantarius subsp. infantarius]	Streptococcus infantarius subsp. infantarius	588	588	1	0	61.57	458	MCO4605404.1
sugar transferase [Streptococcus infantarius]	Streptococcus infantarius	586	586	1	0	61.57	458	WP_270274886.1
putative sugar transferase EpsL [Streptococcus infantarius subsp. infantarius]	Streptococcus infantarius subsp. infantarius	586	586	1	0	61.57	458	MCO4476348.1
putative sugar transferase EpsL [Streptococcus infantarius subsp. infantarius]	Streptococcus infantarius subsp. infantarius	595	595	1	0	61.35	458	MCO4590730.1
sugar transferase [Streptococcus equinus]	Streptococcus equinus	592	592	1	0	61.35	458	WP_074868911.1
sugar transferase [Streptococcus lutetiensis]	Streptococcus lutetiensis	589	589	1	0	61.35	458	WP_205401350.1
putative sugar transferase EpsL [Streptococcus infantarius subsp. infantarius]	Streptococcus infantarius subsp. infantarius	587	587	1	0	61.35	458	MCO4686568.1
putative sugar transferase EpsL [Streptococcus infantarius subsp. infantarius]	Streptococcus infantarius subsp. infantarius	587	587	1	0	61.35	458	MCO4480633.1
sugar transferase [Streptococcus equinus]	Streptococcus equinus	586	586	1	0	61.35	458	WP_074799107.1
putative sugar transferase EpsL [Streptococcus infantarius subsp. infantarius]	Streptococcus infantarius subsp. infantarius	599	599	1	0	61.14	458	MCO4473869.1
sugar transferase [Streptococcus equinus]	Streptococcus equinus	590	590	1	0	61.14	458	WP_074559833.1
sugar transferase [Streptococcus lutetiensis]	Streptococcus lutetiensis	595	595	1	0	60.92	458	MDU7909202.1
sugar transferase [Streptococcus equinus]	Streptococcus equinus	595	595	1	0	60.92	458	WP_115255086.1
sugar transferase [Streptococcus sp.]	Streptococcus sp.	595	595	1	0	60.7	458	WP_286877389.1

## Sheet: CpsR
Description	Scientific Name	Max Score	Total Score	Query Cover	E value	Per. ident	Acc. Len	Accession
beta 1-4 rhamnosyltransferase Cps2T [Streptococcus agalactiae]	Streptococcus agalactiae	833	833	1	0	100	407	WP_001255091.1
Cps8R [Streptococcus agalactiae]	Streptococcus agalactiae	820	820	0.99	0	100	401	AAR29923.1
beta 1-4 rhamnosyltransferase Cps2T [Streptococcus suis]	Streptococcus suis	640	640	0.95	0	77.98	389	HFU3734508.1
beta 1-4 rhamnosyltransferase Cps2T [Streptococcus suis]	Streptococcus suis	633	633	0.95	0	76.68	389	HFI0271293.1
glycosyltransferase family 1 protein [Streptococcus suis]	Streptococcus suis	626	626	0.95	0	76.68	391	HEM6372261.1
DUF1972 domain-containing protein [Streptococcus thermophilus]	Streptococcus thermophilus	631	631	0.95	0	76.55	389	MCE2282224.1
glycosyltransferase family 1 protein [Streptococcus suis]	Streptococcus suis	628	628	0.95	0	76.55	389	HEM6271223.1
beta 1-4 rhamnosyltransferase Cps2T [Streptococcus suis]	Streptococcus suis	620	620	0.95	0	76.55	391	HFI0645874.1
beta 1-4 rhamnosyltransferase Cps2T [Streptococcus suivaginalis]	Streptococcus suivaginalis	632	632	0.95	0	76.42	397	WP_248027503.1
glycosyltransferase family 1 protein [Streptococcus suis]	Streptococcus suis	631	631	0.95	0	76.42	391	NQN92286.1
beta 1-4 rhamnosyltransferase Cps2T [Streptococcus suis]	Streptococcus suis	631	631	0.95	0	76.42	397	HFI0235149.1
beta 1-4 rhamnosyltransferase Cps2T [Streptococcus suis]	Streptococcus suis	630	630	0.95	0	76.42	394	HFI0501320.1
glycosyltransferase family 1 protein [Streptococcus suis]	Streptococcus suis	630	630	0.95	0	76.42	390	HEM3598501.1
beta 1-4 rhamnosyltransferase Cps2T [Streptococcus parasuis]	Streptococcus parasuis	629	629	0.95	0	76.42	390	WP_217374041.1
beta 1-4 rhamnosyltransferase Cps2T [Streptococcus parasuis]	Streptococcus parasuis	629	629	0.95	0	76.42	390	WP_274504140.1
beta 1-4 rhamnosyltransferase Cps2T [Streptococcus suis]	Streptococcus suis	625	625	0.95	0	76.42	394	HFI0787642.1
beta 1-4 rhamnosyltransferase Cps2T [Streptococcus thermophilus]	Streptococcus thermophilus	630	630	0.95	0	76.29	389	WP_180482613.1
beta 1-4 rhamnosyltransferase Cps2T [Streptococcus suis]	Streptococcus suis	627	627	0.95	0	76.29	389	WP_222367218.1
beta 1-4 rhamnosyltransferase Cps2T [Streptococcus thermophilus]	Streptococcus thermophilus	628	628	0.95	0	76.17	389	WP_206284998.1
glycosyltransferase family 1 protein [Streptococcus suis]	Streptococcus suis	615	615	0.95	0	76.17	389	HEP1844227.1
beta 1-4 rhamnosyltransferase Cps2T [Streptococcus suis]	Streptococcus suis	612	612	0.95	0	76.17	389	HFI0038162.1
glycosyltransferase family 1 protein [Streptococcus suis]	Streptococcus suis	611	611	0.95	0	76.17	389	HEM6434633.1
glycosyltransferase family 1 protein [Streptococcus orisratti]	Streptococcus orisratti	632	632	0.95	0	76.03	390	MDY4002764.1
putative rhamnosyltransferase [Streptococcus suis]	Streptococcus suis	631	631	0.95	0	76.03	390	BAM95154.1
beta 1-4 rhamnosyltransferase Cps2T [Streptococcus suis]	Streptococcus suis	626	626	0.95	0	75.91	390	HFU1108998.1
glycosyltransferase family 1 protein [Streptococcus suis]	Streptococcus suis	624	624	0.95	0	75.91	389	NQP36279.1
beta 1-4 rhamnosyltransferase Cps2T [Streptococcus suis]	Streptococcus suis	623	623	0.95	0	75.91	390	HFH9926361.1
beta 1-4 rhamnosyltransferase Cps2T [Streptococcus suis]	Streptococcus suis	610	610	0.95	0	75.91	391	HFI0126968.1
glycosyltransferase family 1 protein [Streptococcus suis]	Streptococcus suis	629	629	0.95	0	75.77	395	HEL1762100.1
beta 1-4 rhamnosyltransferase Cps2T [Streptococcus suis]	Streptococcus suis	626	626	0.95	0	75.77	389	HFI0816811.1
glycosyltransferase family 1 protein [Streptococcus suis]	Streptococcus suis	620	620	0.95	0	75.77	395	HEM6205705.1
beta 1-4 rhamnosyltransferase Cps2T [Streptococcus parasuis]	Streptococcus parasuis	625	625	0.95	0	75.65	388	XPH42901.1
glycosyltransferase family 1 protein [Streptococcus suis]	Streptococcus suis	623	623	0.95	0	75.65	390	NQK92697.1
putative rhamnosyltransferase [Streptococcus suis]	Streptococcus suis	623	623	0.95	0	75.65	389	BAM94789.1
beta 1-4 rhamnosyltransferase Cps2T [Streptococcus suis]	Streptococcus suis	626	626	0.95	0	75.52	392	HFU4518384.1
beta 1-4 rhamnosyltransferase Cps2T [Streptococcus suis]	Streptococcus suis	623	623	0.95	0	75.52	389	HFU3701882.1
beta 1-4 rhamnosyltransferase Cps2T [Streptococcus suis]	Streptococcus suis	623	623	0.95	0	75.52	393	HFI2692240.1
beta 1-4 rhamnosyltransferase Cps2T [Streptococcus suis]	Streptococcus suis	619	619	0.95	0	75.52	395	HFR3750411.1
beta 1-4 rhamnosyltransferase Cps2T [Streptococcus suis]	Streptococcus suis	626	626	0.95	0	75.45	393	HFI0710404.1
beta 1-4 rhamnosyltransferase Cps2T [Streptococcus suis]	Streptococcus suis	624	624	0.95	0	75.45	393	HFI0529390.1
beta 1-4 rhamnosyltransferase Cps2T [Streptococcus suis]	Streptococcus suis	620	620	0.95	0	75.39	394	HFI0524791.1
glycosyltransferase family 1 protein [Streptococcus suis]	Streptococcus suis	620	620	0.95	0	75.26	392	NQN67084.1
beta 1-4 rhamnosyltransferase Cps2T [Streptococcus suis]	Streptococcus suis	619	619	0.95	0	75.26	390	HFU4217324.1
beta 1-4 rhamnosyltransferase Cps2T [Streptococcus suis]	Streptococcus suis	612	612	0.95	0	75.26	389	HFU3952248.1
beta 1-4 rhamnosyltransferase Cps2T [Streptococcus suis]	Streptococcus suis	622	622	0.95	0	75.13	390	HFI0081877.1
beta 1-4 rhamnosyltransferase Cps2T [Streptococcus suis]	Streptococcus suis	618	618	0.95	0	75.13	389	HFI0407826.1
beta 1-4 rhamnosyltransferase Cps2T [Streptococcus suis]	Streptococcus suis	619	619	0.95	0	75	393	HFI0246235.1
MULTISPECIES: beta 1-4 rhamnosyltransferase Cps2T [unclassified Streptococcus]	unclassified Streptococcus	616	616	0.95	0	75	389	WP_394731713.1
beta 1-4 rhamnosyltransferase Cps2T [Streptococcus hyointestinalis]	Streptococcus hyointestinalis	623	623	0.95	0	74.87	389	WP_277294592.1
glycosyltransferase family 1 protein [Streptococcus suis]	Streptococcus suis	618	618	0.95	0	74.61	389	MDG4512656.1
beta 1-4 rhamnosyltransferase Cps2T [Streptococcus suis]	Streptococcus suis	613	613	0.95	0	74.61	388	WP_277846166.1
beta 1-4 rhamnosyltransferase Cps2T [Streptococcus suis]	Streptococcus suis	620	620	0.95	0	74.48	394	HFI0048104.1
beta 1-4 rhamnosyltransferase Cps2T [Streptococcus alactolyticus]	Streptococcus alactolyticus	618	618	0.95	0	74.35	390	WP_204984533.1
beta 1-4 rhamnosyltransferase Cps2T [Streptococcus equinus]	Streptococcus equinus	616	616	0.95	0	74.35	389	WP_024344732.1
beta 1-4 rhamnosyltransferase Cps2T [Streptococcus equinus]	Streptococcus equinus	612	612	0.95	0	74.35	390	WP_074559835.1
glycosyltransferase family 1 protein [Streptococcus suis]	Streptococcus suis	610	610	0.95	0	74.35	388	HEM3632546.1
beta 1-4 rhamnosyltransferase Cps2T [Streptococcus suis]	Streptococcus suis	607	607	0.95	0	74.35	389	WP_416318410.1
beta 1-4 rhamnosyltransferase Cps2T [Streptococcus suis]	Streptococcus suis	606	606	0.95	0	74.35	389	WP_211839371.1
beta 1-4 rhamnosyltransferase Cps2T [Streptococcus suis]	Streptococcus suis	619	619	0.95	0	74.23	390	HFI2446407.1
beta 1-4 rhamnosyltransferase Cps2T [Streptococcus equinus]	Streptococcus equinus	615	615	0.95	0	74.09	390	WP_134775157.1
beta 1-4 rhamnosyltransferase Cps2T [Streptococcus equinus]	Streptococcus equinus	613	613	0.95	0	74.09	390	WP_039698310.1
beta 1-4 rhamnosyltransferase Cps2T [Streptococcus lutetiensis]	Streptococcus lutetiensis	617	617	0.95	0	73.83	389	WP_214261231.1
beta 1-4 rhamnosyltransferase Cps2T [Streptococcus equinus]	Streptococcus equinus	617	617	0.95	0	73.83	390	WP_074868908.1
beta 1-4 rhamnosyltransferase Cps2T [Streptococcus alactolyticus]	Streptococcus alactolyticus	614	614	0.95	0	73.83	389	WP_414517758.1
beta 1-4 rhamnosyltransferase Cps2T [Streptococcus suis]	Streptococcus suis	614	614	0.95	0	73.83	391	WP_105125472.1
beta 1-4 rhamnosyltransferase Cps2T [Streptococcus equinus]	Streptococcus equinus	612	612	0.95	0	73.83	390	WP_027968159.1
beta 1-4 rhamnosyltransferase Cps2T [uncultured Streptococcus sp.]	uncultured Streptococcus sp.	611	611	0.95	0	73.58	390	WP_302189027.1
beta 1-4 rhamnosyltransferase Cps2T [Streptococcus lutetiensis]	Streptococcus lutetiensis	613	613	0.95	0	73.32	390	WP_061407586.1
putative glycosyl transferase [Streptococcus infantarius subsp. infantarius]	Streptococcus infantarius subsp. infantarius	613	613	0.95	0	73.32	389	MCO4482010.1
putative glycosyl transferase [Streptococcus infantarius subsp. infantarius]	Streptococcus infantarius subsp. infantarius	612	612	0.95	0	73.32	389	MCO4679832.1
beta 1-4 rhamnosyltransferase Cps2T [Streptococcus henryi]	Streptococcus henryi	613	613	0.95	0	73.2	390	WP_074486585.1
beta 1-4 rhamnosyltransferase Cps2T [Streptococcus infantarius]	Streptococcus infantarius	611	611	0.95	0	73.06	390	WP_270300875.1
beta 1-4 rhamnosyltransferase Cps2T [Streptococcus alactolyticus]	Streptococcus alactolyticus	612	612	0.95	0	72.8	390	WP_269725801.1
beta 1-4 rhamnosyltransferase Cps2T [Streptococcus plurextorum]	Streptococcus plurextorum	611	611	0.95	0	72.8	389	WP_027971102.1
putative glycosyl transferase [Streptococcus infantarius subsp. infantarius]	Streptococcus infantarius subsp. infantarius	610	610	0.95	0	72.8	390	MCO4633246.1
beta 1-4 rhamnosyltransferase Cps2T [Streptococcus infantarius]	Streptococcus infantarius	610	610	0.95	0	72.8	389	WP_214224514.1
beta 1-4 rhamnosyltransferase Cps2T [Streptococcus infantarius]	Streptococcus infantarius	609	609	0.95	0	72.8	390	WP_214263180.1
beta 1-4 rhamnosyltransferase Cps2T [Streptococcus lutetiensis]	Streptococcus lutetiensis	607	607	0.95	0	72.8	390	WP_111712745.1
beta 1-4 rhamnosyltransferase Cps2T [Streptococcus alactolyticus]	Streptococcus alactolyticus	609	609	0.95	0	72.28	390	WP_394992576.1
putative glycosyl transferase [Streptococcus infantarius subsp. infantarius]	Streptococcus infantarius subsp. infantarius	609	609	0.95	0	72.28	388	MCO4579616.1
glycosyltransferase family 1 protein, partial [Streptococcus vicugnae]	Streptococcus vicugnae	608	608	0.95	0	72.28	386	TDE69898.1
beta 1-4 rhamnosyltransferase Cps2T [Streptococcus vicugnae]	Streptococcus vicugnae	613	613	0.96	0	72.05	391	WP_199544540.1
glycosyltransferase family 1 protein [Streptococcus infantarius]	Streptococcus infantarius	609	609	0.95	0	72.02	390	MDY2775634.1
beta 1-4 rhamnosyltransferase Cps2T [Streptococcus vicugnae]	Streptococcus vicugnae	607	607	0.95	0	72.02	386	WP_249927658.1
beta 1-4 rhamnosyltransferase Cps2T [Streptococcus equinus]	Streptococcus equinus	607	607	0.95	0	71.76	390	WP_039697069.1
glycosyltransferase family 1 protein [Streptococcus lutetiensis]	Streptococcus lutetiensis	607	607	0.95	0	71.76	390	MEI3032518.1
beta 1-4 rhamnosyltransferase Cps2T [Streptococcus gallolyticus]	Streptococcus gallolyticus	610	610	0.95	0	71.5	390	WP_268737933.1
beta 1-4 rhamnosyltransferase Cps2T [Streptococcus gallolyticus]	Streptococcus gallolyticus	608	608	0.95	0	71.5	391	WP_253041483.1
putative glycosyl transferase [Streptococcus infantarius subsp. infantarius]	Streptococcus infantarius subsp. infantarius	606	606	0.95	0	71.5	390	MCO4476349.1
beta 1-4 rhamnosyltransferase Cps2T [Streptococcus gallolyticus]	Streptococcus gallolyticus	606	606	0.95	0	71.5	391	WP_012961877.1
beta 1-4 rhamnosyltransferase Cps2T [Streptococcus lutetiensis]	Streptococcus lutetiensis	609	609	0.95	0	71.39	389	WP_214257689.1
beta 1-4 rhamnosyltransferase Cps2T [Streptococcus gallolyticus]	Streptococcus gallolyticus	610	610	0.96	0	71.28	391	WP_268732667.1
beta 1-4 rhamnosyltransferase Cps2T [Streptococcus gallolyticus]	Streptococcus gallolyticus	610	610	0.96	0	71.28	391	WP_268734153.1
beta 1-4 rhamnosyltransferase Cps2T [Streptococcus gallolyticus]	Streptococcus gallolyticus	607	607	0.95	0	71.24	390	WP_268732033.1
MULTISPECIES: beta 1-4 rhamnosyltransferase Cps2T [Streptococcus]	Streptococcus	606	606	0.95	0	71.24	390	WP_268716144.1
beta 1-4 rhamnosyltransferase Cps2T [Streptococcus gallolyticus]	Streptococcus gallolyticus	611	611	0.96	0	71.03	391	WP_064592729.1
beta 1-4 rhamnosyltransferase Cps2T [Streptococcus gallolyticus]	Streptococcus gallolyticus	607	607	0.96	0	71.03	391	WP_009854063.1
beta 1-4 rhamnosyltransferase Cps2T [Streptococcus gallolyticus]	Streptococcus gallolyticus	607	607	0.96	0	71.03	391	WP_269724745.1
beta 1-4 rhamnosyltransferase Cps2T [Streptococcus gallolyticus]	Streptococcus gallolyticus	607	607	0.96	0	71.03	391	WP_074656965.1
beta 1-4 rhamnosyltransferase Cps2T [Streptococcus gallolyticus]	Streptococcus gallolyticus	605	605	0.96	0	70.77	391	WP_077496728.1

## Sheet: CpsH
Description	Scientific Name	Max Score	Total Score	Query Cover	E value	Per. ident	Acc. Len	Accession
oligosaccharide repeat unit polymerase Wzy [Streptococcus agalactiae]	Streptococcus agalactiae	775	775	1	0	100	397	WP_000172819.1
oligosaccharide repeat unit polymerase Wzy [Streptococcus agalactiae]	Streptococcus agalactiae	748	748	0.96	0	100	382	WP_317946104.1
polymerase [Streptococcus agalactiae]	Streptococcus agalactiae	525	525	0.66	0	100	264	HEO6802281.1
polymerase [Streptococcus agalactiae]	Streptococcus agalactiae	589	589	0.75	0	99.66	298	MCY7240242.1
hypothetical protein [Streptococcus agalactiae]	Streptococcus agalactiae	531	531	0.68	0	99.63	268	HEO6794016.1
oligosaccharide repeat unit polymerase Wzy [Streptococcus agalactiae]	Streptococcus agalactiae	681	681	0.91	0	97.23	366	WP_258550797.1
oligosaccharide repeat unit polymerase Wzy [Streptococcus gallolyticus]	Streptococcus gallolyticus	534	534	0.99	0	69.39	396	WP_253041481.1
oligosaccharide repeat unit polymerase Wzy [Streptococcus gallolyticus]	Streptococcus gallolyticus	534	534	0.99	0	69.39	396	WP_012961878.1
oligosaccharide repeat unit polymerase Wzy [Streptococcus lutetiensis]	Streptococcus lutetiensis	531	531	0.99	0	69.13	396	WP_214254291.1
oligosaccharide repeat unit polymerase Wzy [Streptococcus gallolyticus]	Streptococcus gallolyticus	529	529	0.99	0	68.88	396	WP_268733610.1
polymerase, partial [Streptococcus pneumoniae]	Streptococcus pneumoniae	373	373	0.84	2e-124	58.13	331	KXW48670.1
oligosaccharide repeat unit polymerase Wzy [Streptococcus pneumoniae]	Streptococcus pneumoniae	433	433	0.99	7e-147	57.91	397	HGL7329505.1
oligosaccharide repeat unit polymerase Wzy [Streptococcus pneumoniae]	Streptococcus pneumoniae	443	443	0.99	7e-151	57.65	397	WP_001814163.1
oligosaccharide repeat unit polymerase Wzy [Streptococcus pneumoniae]	Streptococcus pneumoniae	442	442	0.99	1e-150	57.65	397	HGJ9709434.1
oligosaccharide repeat unit polymerase Wzy [Streptococcus pneumoniae]	Streptococcus pneumoniae	442	442	0.99	1e-150	57.65	397	WP_115256329.1
oligosaccharide repeat unit polymerase Wzy [Streptococcus pneumoniae]	Streptococcus pneumoniae	384	384	0.87	1e-127	57.51	389	WP_001826717.1
putative polysaccharide polymerase [Streptococcus pneumoniae]	Streptococcus pneumoniae	441	441	0.99	3e-150	57.4	397	AAC38750.1
oligosaccharide repeat unit polymerase Wzy [Streptococcus pneumoniae]	Streptococcus pneumoniae	441	441	0.99	3e-150	57.4	397	VKV43474.1
polymerase [Streptococcus pneumoniae]	Streptococcus pneumoniae	441	441	0.99	5e-150	57.4	397	HET0588953.1
oligosaccharide repeat unit polymerase Wzy [Streptococcus pneumoniae]	Streptococcus pneumoniae	441	441	0.99	5e-150	57.4	397	WP_001842762.1
oligosaccharide repeat unit polymerase Wzy [Streptococcus pneumoniae]	Streptococcus pneumoniae	441	441	0.99	5e-150	57.4	397	VOX06357.1
oligosaccharide repeat unit polymerase Wzy [Streptococcus pneumoniae]	Streptococcus pneumoniae	441	441	0.99	6e-150	57.4	397	WP_088784214.1
oligosaccharide repeat unit polymerase Wzy [Streptococcus pneumoniae]	Streptococcus pneumoniae	440	440	0.99	9e-150	57.4	397	VKX81056.1
hypothetical protein [Streptococcus pneumoniae]	Streptococcus pneumoniae	342	342	0.75	2e-112	57.19	304	MDG9297919.1
oligosaccharide repeat unit polymerase Wzy [Streptococcus pneumoniae]	Streptococcus pneumoniae	439	439	0.99	4e-149	57.14	397	VOC17485.1
putative membrane protein [Streptococcus pneumoniae GA17227]	Streptococcus pneumoniae GA17227	382	382	0.88	9e-127	56.86	389	EHE06795.1
oligosaccharide repeat unit polymerase Wzy [Streptococcus pneumoniae]	Streptococcus pneumoniae	362	362	0.81	6e-120	56.56	323	HGP9826107.1
oligosaccharide repeat unit polymerase Wzy [Streptococcus suis]	Streptococcus suis	341	341	0.83	2e-111	56.4	347	HFI0787076.1
oligosaccharide repeat unit polymerase Wzy [Streptococcus pneumoniae]	Streptococcus pneumoniae	347	347	0.77	2e-114	56.39	310	HGR0095288.1
oligosaccharide repeat unit polymerase Wzy [Streptococcus pneumoniae]	Streptococcus pneumoniae	317	317	0.7	5e-103	56.12	281	HGS0369268.1
oligosaccharide repeat unit polymerase Wzy [Streptococcus pneumoniae]	Streptococcus pneumoniae	317	317	0.7	6e-103	56.12	282	HGQ8266375.1
oligosaccharide repeat unit polymerase Wzy [Streptococcus pneumoniae]	Streptococcus pneumoniae	320	320	0.71	6e-104	56.07	283	HGR1185591.1
oligosaccharide repeat unit polymerase Wzy [Streptococcus pneumoniae]	Streptococcus pneumoniae	319	319	0.71	8e-104	56.07	284	HGQ8927779.1
oligosaccharide repeat unit polymerase Wzy [Streptococcus pneumoniae]	Streptococcus pneumoniae	311	311	0.69	9e-101	56	278	HGP8621281.1
oligosaccharide repeat unit polymerase Wzy [Streptococcus pneumoniae]	Streptococcus pneumoniae	315	315	0.7	4e-102	55.96	280	HGP8912500.1
oligosaccharide repeat unit polymerase Wzy [Streptococcus pneumoniae]	Streptococcus pneumoniae	322	322	0.71	6e-105	55.83	286	HGR0394760.1
hypothetical protein [Streptococcus pneumoniae]	Streptococcus pneumoniae	311	311	0.7	8e-101	55.8	279	HEU9128419.1
oligosaccharide repeat unit polymerase Wzy [Streptococcus pneumoniae]	Streptococcus pneumoniae	384	384	0.88	2e-128	55.75	352	HGQ5578931.1
oligosaccharide repeat unit polymerase Wzy [Streptococcus pneumoniae]	Streptococcus pneumoniae	320	320	0.71	4e-104	55.67	285	HGR6168550.1
oligosaccharide repeat unit polymerase Wzy [Streptococcus pneumoniae]	Streptococcus pneumoniae	323	323	0.72	4e-105	55.63	288	HGQ1437553.1
oligosaccharide repeat unit polymerase Wzy [Streptococcus pneumoniae]	Streptococcus pneumoniae	426	426	0.99	3e-144	55.61	395	VMO60215.1
polymerase [Streptococcus suis]	Streptococcus suis	398	398	0.99	4e-133	55.61	400	HEL1762101.1
oligosaccharide repeat unit polymerase Wzy [Streptococcus pneumoniae]	Streptococcus pneumoniae	323	323	0.72	2e-105	55.59	289	HGQ9136473.1
polymerase [Streptococcus pneumoniae]	Streptococcus pneumoniae	413	413	0.96	2e-139	55.5	386	HET0954540.1
polymerase [Streptococcus pneumoniae]	Streptococcus pneumoniae	425	425	0.99	1e-143	55.36	395	HET0919377.1
oligosaccharide repeat unit polymerase Wzy [Streptococcus pneumoniae]	Streptococcus pneumoniae	425	425	0.99	1e-143	55.36	395	WP_050224256.1
polymerase [Streptococcus pneumoniae]	Streptococcus pneumoniae	424	424	0.99	3e-143	55.36	395	HEW3684129.1
oligosaccharide repeat unit polymerase Wzy [Streptococcus pneumoniae]	Streptococcus pneumoniae	424	424	0.99	3e-143	55.36	395	HGJ9550141.1
oligosaccharide repeat unit polymerase Wzy [Streptococcus pneumoniae]	Streptococcus pneumoniae	423	423	0.99	4e-143	55.36	395	VSV00151.1
oligosaccharide repeat unit polymerase Wzy [Streptococcus pneumoniae]	Streptococcus pneumoniae	332	332	0.74	2e-108	55.25	298	HGR1103756.1
oligosaccharide repeat unit polymerase Wzy [Streptococcus pneumoniae]	Streptococcus pneumoniae	325	325	0.73	8e-106	55.21	291	HGR2240188.1
oligosaccharide repeat unit polymerase Wzy [Streptococcus pneumoniae]	Streptococcus pneumoniae	328	328	0.74	3e-107	55.14	295	HGQ9634336.1
polymerase [Streptococcus pneumoniae]	Streptococcus pneumoniae	424	424	0.99	3e-143	55.1	395	HEW5985539.1
oligosaccharide repeat unit polymerase Wzy [Streptococcus pneumoniae]	Streptococcus pneumoniae	422	422	0.99	9e-143	55.1	395	HGK1232815.1
oligosaccharide repeat unit polymerase Wzy [Streptococcus pneumoniae]	Streptococcus pneumoniae	422	422	0.99	1e-142	55.1	395	HGK1128607.1
oligosaccharide repeat unit polymerase Wzy [Streptococcus pneumoniae]	Streptococcus pneumoniae	419	419	0.99	1e-141	55.1	395	HGL8477375.1
oligosaccharide repeat unit polymerase Wzy [Streptococcus lutetiensis]	Streptococcus lutetiensis	377	377	0.99	4e-125	50.89	399	MFR5089958.1
oligosaccharide repeat unit polymerase Wzy [Streptococcus suis]	Streptococcus suis	312	312	0.83	2e-100	50.61	332	HFR3394650.1
oligosaccharide repeat unit polymerase Wzy [Streptococcus suis]	Streptococcus suis	315	315	0.84	2e-101	50.15	338	HGA1467437.1
polymerase [Streptococcus suis]	Streptococcus suis	362	362	1	7e-119	49.87	399	HEM3191003.1
oligosaccharide repeat unit polymerase Wzy [Streptococcus suis]	Streptococcus suis	315	315	0.85	2e-101	49.85	342	HFR3455527.1
oligosaccharide repeat unit polymerase Wzy [Streptococcus suis]	Streptococcus suis	315	315	0.85	2e-101	49.85	344	HFR3300029.1
oligosaccharide repeat unit polymerase Wzy [Streptococcus suis]	Streptococcus suis	315	315	0.85	3e-101	49.85	343	HGA1253560.1
oligosaccharide repeat unit polymerase Wzy [Streptococcus suis]	Streptococcus suis	360	360	1	3e-118	49.75	410	MDN2968905.1
polymerase [Streptococcus suis]	Streptococcus suis	335	335	0.91	7e-109	49.72	366	MCP8645048.1
oligosaccharide repeat unit polymerase Wzy [Streptococcus suis]	Streptococcus suis	335	335	0.91	1e-108	49.72	374	WP_367618156.1
oligosaccharide repeat unit polymerase Wzy [Streptococcus suis]	Streptococcus suis	362	362	1	4e-119	49.62	399	WP_074411845.1
oligosaccharide repeat unit polymerase Wzy, partial [Streptococcus suis]	Streptococcus suis	318	318	0.87	2e-102	49.57	348	WP_044980555.1
oligosaccharide repeat unit polymerase Wzy [Streptococcus gallolyticus]	Streptococcus gallolyticus	382	382	1	6e-127	49.49	395	WP_249551096.1
oligosaccharide repeat unit polymerase Wzy [Streptococcus suis]	Streptococcus suis	364	364	1	1e-119	49.49	399	WP_044772597.1
oligosaccharide repeat unit polymerase Wzy [Streptococcus alactolyticus]	Streptococcus alactolyticus	379	379	0.99	1e-125	49.49	393	WP_414517768.1
Cps2I [Streptococcus suis]	Streptococcus suis	347	347	0.96	4e-113	49.34	384	CZA85035.1
Cps2I [Streptococcus suis 98HAH33]	Streptococcus suis 98HAH33	364	364	1	1e-119	49.24	410	ABP91735.1
oligosaccharide repeat unit polymerase Wzy [Streptococcus suis]	Streptococcus suis	363	363	1	2e-119	49.24	399	WP_289885708.1
oligosaccharide repeat unit polymerase Wzy [Streptococcus suis]	Streptococcus suis	363	363	1	3e-119	49.24	399	WP_074390223.1
oligosaccharide repeat unit polymerase Wzy [Streptococcus suis]	Streptococcus suis	363	363	1	3e-119	49.24	410	WP_253182613.1
oligosaccharide repeat unit polymerase Wzy [Streptococcus suis]	Streptococcus suis	362	362	1	5e-119	49.24	409	HFR3943609.1
oligosaccharide repeat unit polymerase Wzy [Streptococcus suis]	Streptococcus suis	362	362	1	5e-119	49.24	399	WP_009909570.1
oligosaccharide repeat unit polymerase Wzy [Streptococcus suis]	Streptococcus suis	362	362	1	5e-119	49.24	410	WP_011922117.1
polymerase [Streptococcus suis]	Streptococcus suis	362	362	1	6e-119	49.24	410	HEM4447705.1
oligosaccharide repeat unit polymerase Wzy [Streptococcus suis]	Streptococcus suis	362	362	1	6e-119	49.24	399	WP_044770303.1
oligosaccharide repeat unit polymerase Wzy [Streptococcus suis]	Streptococcus suis	362	362	1	1e-118	49.24	410	WP_261292235.1
oligosaccharide repeat unit polymerase Wzy [Streptococcus suis]	Streptococcus suis	361	361	1	1e-118	49.24	399	WP_044675207.1
Cps2I [Streptococcus suis]	Streptococcus suis	361	361	1	1e-118	49.24	410	AAD24455.1
oligosaccharide repeat unit polymerase Wzy [Streptococcus suis]	Streptococcus suis	361	361	1	2e-118	49.24	410	WP_228475484.1
oligosaccharide repeat unit polymerase Wzy [Streptococcus suis]	Streptococcus suis	361	361	1	2e-118	49.24	399	WP_289890748.1
oligosaccharide repeat unit polymerase Wzy [Streptococcus suis]	Streptococcus suis	360	360	1	2e-118	49.24	399	WP_105142800.1
oligosaccharide repeat unit polymerase Wzy [Streptococcus suis]	Streptococcus suis	345	345	0.96	2e-112	49.08	384	WP_002936349.1
Cps2I [Streptococcus suis]	Streptococcus suis	344	344	0.96	4e-112	49.08	384	CYX74072.1
Cps2I [Streptococcus suis]	Streptococcus suis	344	344	0.96	4e-112	49.08	384	CYU23601.1
polymerase [Streptococcus suis]	Streptococcus suis	344	344	0.96	5e-112	49.08	384	MDG3313367.1
oligosaccharide repeat unit polymerase Wzy [Streptococcus suis]	Streptococcus suis	362	362	1	9e-119	48.99	410	WP_254462049.1
oligosaccharide repeat unit polymerase Wzy [Streptococcus suis]	Streptococcus suis	360	360	1	2e-118	48.99	399	WP_249193197.1
oligosaccharide repeat unit polymerase Wzy [Streptococcus suis]	Streptococcus suis	360	360	1	2e-118	48.99	399	WP_044749639.1
oligosaccharide repeat unit polymerase Wzy [Streptococcus suis]	Streptococcus suis	360	360	1	3e-118	48.99	410	WP_228477064.1
polymerase [Streptococcus suis]	Streptococcus suis	360	360	1	4e-118	48.99	410	MBS0798096.1
polymerase [Streptococcus suis]	Streptococcus suis	359	359	1	7e-118	48.99	399	HEL2046214.1
oligosaccharide repeat unit polymerase Wzy [Streptococcus suis]	Streptococcus suis	359	359	1	8e-118	48.99	399	WP_302328100.1
Cps2I [Streptococcus suis]	Streptococcus suis	343	343	0.96	9e-112	48.82	384	CYY71708.1
polymerase [Streptococcus suis]	Streptococcus suis	342	342	0.96	3e-111	48.82	384	MCP8329579.1

## Sheet: CpsJ
Description	Scientific Name	Max Score	Total Score	Query Cover	E value	Per. ident	Acc. Len	Accession
glycosyltransferase family 2 protein [Streptococcus agalactiae]	Streptococcus agalactiae	666	666	1	0	100	325	WP_001180593.1
glycosyltransferase [Streptococcus agalactiae]	Streptococcus agalactiae	644	644	0.97	0	100	315	HEO6797597.1
glycosyltransferase family 2 protein [Streptococcus agalactiae]	Streptococcus agalactiae	640	640	0.96	0	100	312	HEN2280638.1
glycosyltransferase family 2 protein [Streptococcus agalactiae]	Streptococcus agalactiae	621	621	0.93	0	100	303	HEO6786207.1
glycosyltransferase family 2 protein [Streptococcus agalactiae]	Streptococcus agalactiae	565	565	0.85	0	100	275	HEO6800247.1
glycosyltransferase family 2 protein [Streptococcus agalactiae]	Streptococcus agalactiae	533	533	0.8	0	100	259	HEO6817898.1
glycosyltransferase family 2 protein [Streptococcus agalactiae]	Streptococcus agalactiae	528	528	0.79	0	100	257	HEO6784234.1
glycosyltransferase family 2 protein [Streptococcus equinus]	Streptococcus equinus	442	442	1	1e-152	64.62	325	WP_115255089.1
glycosyltransferase family 2 protein [Streptococcus gallolyticus]	Streptococcus gallolyticus	442	442	1	1e-152	64.62	325	WP_012961879.1
glycosyltransferase family 2 protein [Streptococcus infantarius]	Streptococcus infantarius	440	440	1	7e-152	64.31	325	WP_214224512.1
glycosyltransferase family 2 protein [Streptococcus gallolyticus]	Streptococcus gallolyticus	439	439	1	2e-151	64.31	325	WP_268736300.1
glycosyltransferase family 2 protein [Streptococcus lutetiensis]	Streptococcus lutetiensis	437	437	1	5e-151	64.31	324	WP_214254290.1
glycosyltransferase family 2 protein [Streptococcus equinus]	Streptococcus equinus	439	439	1	2e-151	64.22	327	WP_024344734.1
glycosyltransferase family 2 protein, partial [Streptococcus pneumoniae]	Streptococcus pneumoniae	348	348	0.81	1e-116	62.5	265	WP_142997588.1
glycosyltransferase family 2 protein [Streptococcus pneumoniae]	Streptococcus pneumoniae	352	352	0.82	8e-118	62.31	271	HGR7240084.1
glycosyltransferase family 2 protein [Streptococcus pneumoniae]	Streptococcus pneumoniae	361	361	0.84	1e-121	62.13	271	HGQ1556462.1
glycosyltransferase family 2 protein, partial [Streptococcus pneumoniae]	Streptococcus pneumoniae	361	361	0.84	2e-121	62.13	275	WP_050365576.1
glycosyltransferase family 2 protein [Streptococcus pneumoniae]	Streptococcus pneumoniae	351	351	0.81	6e-118	62.12	262	HET0698346.1
glycosyltransferase family 2 protein [Streptococcus pneumoniae]	Streptococcus pneumoniae	353	353	0.83	2e-118	61.99	272	HGQ3232368.1
glycosyltransferase family 2 protein [Streptococcus pneumoniae]	Streptococcus pneumoniae	348	348	0.81	1e-116	61.98	261	HEU8926041.1
glycosyltransferase family 2 protein [Streptococcus pneumoniae]	Streptococcus pneumoniae	358	358	0.82	2e-120	61.94	266	HET0657402.1
glycosyltransferase family 2 protein [Streptococcus pneumoniae]	Streptococcus pneumoniae	356	356	0.82	1e-119	61.94	266	HEU9409815.1
glycosyltransferase family 2 protein [Streptococcus pneumoniae]	Streptococcus pneumoniae	357	357	0.83	6e-120	61.85	268	HEV1606381.1
glycosyltransferase family 2 protein [Streptococcus pneumoniae]	Streptococcus pneumoniae	365	365	0.86	4e-123	61.29	278	HGS0569744.1
glycosyltransferase family 2 protein [Streptococcus pneumoniae]	Streptococcus pneumoniae	365	365	0.86	4e-123	61.29	279	HEU9636655.1
glycosyltransferase family 2 protein [Streptococcus pneumoniae]	Streptococcus pneumoniae	358	358	0.86	3e-120	60.93	280	HGQ7603803.1
glycosyltransferase family 2 protein [Streptococcus pneumoniae]	Streptococcus pneumoniae	368	368	0.87	5e-124	60.78	283	HGQ3370218.1
glycosyltransferase family 2 protein [Streptococcus pneumoniae]	Streptococcus pneumoniae	367	367	0.87	5e-124	60.78	284	HEU9905136.1
glycosyltransferase family 2 protein [Streptococcus pneumoniae]	Streptococcus pneumoniae	424	424	1	1e-145	60.62	323	HET5038462.1
glycosyltransferase family 2 protein [Streptococcus pneumoniae]	Streptococcus pneumoniae	396	396	0.94	6e-135	60.46	304	HEV1676898.1
glycosyltransferase family 2 protein [Streptococcus pneumoniae]	Streptococcus pneumoniae	390	390	0.94	2e-132	60.46	307	HEU9622809.1
glycosyltransferase family 2 protein [Streptococcus pneumoniae]	Streptococcus pneumoniae	414	414	0.99	2e-141	60.44	322	HGK1451166.1
glycosyltransferase family 2 protein [Streptococcus pneumoniae]	Streptococcus pneumoniae	413	413	0.99	2e-141	60.44	322	HFM9521279.1
glycosyltransferase family 2 protein [Streptococcus pneumoniae]	Streptococcus pneumoniae	413	413	0.99	2e-141	60.44	322	WP_050224257.1
glycosyltransferase family 2 protein [Streptococcus pneumoniae]	Streptococcus pneumoniae	412	412	0.99	4e-141	60.44	322	HGR9275951.1
putative glycosyl transferase [Streptococcus pneumoniae]	Streptococcus pneumoniae	412	412	0.99	4e-141	60.44	322	CAI33841.1
glycosyltransferase WchA [Streptococcus pneumoniae]	Streptococcus pneumoniae	412	412	0.99	6e-141	60.44	322	VLN86743.1
glycosyltransferase family 2 protein [Streptococcus pneumoniae]	Streptococcus pneumoniae	412	412	0.99	8e-141	60.44	322	HEW8557761.1
glycosyltransferase family 2 protein [Streptococcus pneumoniae]	Streptococcus pneumoniae	385	385	0.93	9e-131	60.4	304	HEV1805138.1
glycosyltransferase family 2 protein [Streptococcus pneumoniae]	Streptococcus pneumoniae	396	396	0.95	9e-135	60.39	306	HEV0096360.1
glycosyltransferase family 2 protein [Streptococcus pneumoniae]	Streptococcus pneumoniae	404	404	0.96	7e-138	60.38	311	HEV0098265.1
glycosyltransferase family 2 protein [Streptococcus pneumoniae]	Streptococcus pneumoniae	407	407	0.97	6e-139	60.32	313	HGQ9602054.1
glycosyltransferase family 2 protein [Streptococcus pneumoniae]	Streptococcus pneumoniae	424	424	1	2e-145	60.31	323	WP_000413826.1
glycosyltransferase family 2 protein [Streptococcus pneumoniae]	Streptococcus pneumoniae	423	423	1	2e-145	60.31	323	HEV6513655.1
glycosyltransferase family 2 protein [Streptococcus pneumoniae]	Streptococcus pneumoniae	423	423	1	3e-145	60.31	323	HEU3145341.1
glycosyltransferase WchA [Streptococcus pneumoniae]	Streptococcus pneumoniae	422	422	1	4e-145	60.31	323	VIR32441.1
glycosyltransferase family 2 protein [Streptococcus pneumoniae]	Streptococcus pneumoniae	422	422	1	7e-145	60.31	323	HEW2953757.1
glycosyltransferase family 2 protein [Streptococcus pneumoniae]	Streptococcus pneumoniae	422	422	1	8e-145	60.31	323	HET0540067.1
glycosyltransferase family 2 protein [Streptococcus pneumoniae]	Streptococcus pneumoniae	422	422	1	8e-145	60.31	323	WP_050201947.1
glycosyltransferase family 2 protein [Streptococcus pneumoniae]	Streptococcus pneumoniae	422	422	1	9e-145	60.31	323	HEU6045110.1
glycosyltransferase family 2 protein [Streptococcus pneumoniae]	Streptococcus pneumoniae	422	422	1	9e-145	60.31	323	WP_000413825.1
glycosyltransferase WchA [Streptococcus pneumoniae]	Streptococcus pneumoniae	422	422	1	1e-144	60.31	323	VNK86162.1
glycosyltransferase WchA [Streptococcus pneumoniae]	Streptococcus pneumoniae	422	422	1	1e-144	60.31	323	VIS84588.1
glycosyltransferase family 2 protein [Streptococcus pneumoniae]	Streptococcus pneumoniae	402	402	0.96	5e-137	60.26	310	HEV1610352.1
glycosyltransferase family 2 protein [Streptococcus pneumoniae]	Streptococcus pneumoniae	417	417	0.99	4e-143	60.25	321	HEU9427977.1
glycosyltransferase [Streptococcus pneumoniae]	Streptococcus pneumoniae	417	417	0.99	6e-143	60.25	320	MDG9305522.1
glycosyltransferase family 2 protein [Streptococcus pneumoniae]	Streptococcus pneumoniae	405	405	0.97	3e-138	60.19	312	HEV1466992.1
glycosyltransferase family 2 protein [Streptococcus pneumoniae]	Streptococcus pneumoniae	411	411	0.98	9e-141	60.19	318	HGR8427268.1
glycosyltransferase family 2 protein [Streptococcus pneumoniae]	Streptococcus pneumoniae	412	412	0.99	5e-141	60.12	322	HGR2001777.1
glycosyltransferase family 2 protein [Streptococcus pneumoniae]	Streptococcus pneumoniae	411	411	0.99	1e-140	60.12	322	HFQ4890607.1
glycosyltransferase family 2 protein [Streptococcus pneumoniae]	Streptococcus pneumoniae	410	410	0.99	5e-140	60.12	322	HGP8380208.1
glycosyltransferase family 2 protein [Streptococcus pneumoniae]	Streptococcus pneumoniae	423	423	1	3e-145	60	323	HET6071986.1
glycosyltransferase family 2 protein [Streptococcus pneumoniae]	Streptococcus pneumoniae	422	422	1	5e-145	60	323	HET5932958.1
glycosyltransferase family 2 protein [Streptococcus pneumoniae]	Streptococcus pneumoniae	422	422	1	6e-145	60	323	MEE5628204.1
glycosyltransferase family 2 protein [Streptococcus pneumoniae]	Streptococcus pneumoniae	422	422	1	7e-145	60	323	WP_268217910.1
glycosyltransferase family 2 protein [Streptococcus pneumoniae]	Streptococcus pneumoniae	422	422	1	7e-145	60	323	WP_000413827.1
glycosyltransferase family 2 protein [Streptococcus pneumoniae]	Streptococcus pneumoniae	422	422	1	8e-145	60	323	HET0572628.1
glycosyltransferase WchA [Streptococcus pneumoniae]	Streptococcus pneumoniae	422	422	1	9e-145	60	323	VMW45845.1
glycosyltransferase family 2 protein [Streptococcus pneumoniae]	Streptococcus pneumoniae	421	421	1	1e-144	60	323	HGR6610726.1
glycosyltransferase [Streptococcus pneumoniae]	Streptococcus pneumoniae	421	421	1	2e-144	60	323	MDS8461681.1
glycosyltransferase family 2 protein [Streptococcus pneumoniae]	Streptococcus pneumoniae	421	421	1	2e-144	60	323	MFR7285175.1
glycosyltransferase WchA [Streptococcus pneumoniae]	Streptococcus pneumoniae	421	421	1	2e-144	60	323	VKY55329.1
glycosyltransferase family 2 protein [Streptococcus pneumoniae]	Streptococcus pneumoniae	421	421	1	2e-144	60	323	HET8213855.1
glycosyltransferase family 2 protein [Streptococcus pneumoniae]	Streptococcus pneumoniae	420	420	1	4e-144	60	323	HET5596685.1
glycosyltransferase family 2 protein [Streptococcus pneumoniae]	Streptococcus pneumoniae	420	420	1	5e-144	60	323	HGQ2762581.1
glycosyltransferase family 2 protein [Streptococcus pneumoniae]	Streptococcus pneumoniae	420	420	1	5e-144	60	323	WP_050218316.1
glycosyltransferase WchA [Streptococcus pneumoniae]	Streptococcus pneumoniae	420	420	1	5e-144	60	323	VJX16458.1
glycosyltransferase [Streptococcus pneumoniae]	Streptococcus pneumoniae	420	420	1	6e-144	60	323	MDS3462454.1
glycosyltransferase family 2 protein [Streptococcus pneumoniae]	Streptococcus pneumoniae	419	419	1	8e-144	60	323	HGJ6482850.1
glycosyltransferase family 2 protein [Streptococcus pneumoniae]	Streptococcus pneumoniae	418	418	1	2e-143	60	323	HGK1647033.1
glycosyltransferase WchA [Streptococcus pneumoniae]	Streptococcus pneumoniae	416	416	1	3e-142	60	322	VOE34853.1
glycosyltransferase family 2 protein [Streptococcus pneumoniae]	Streptococcus pneumoniae	399	399	0.95	6e-136	60	309	HEU6053926.1
glycosyltransferase family 2 protein [Streptococcus pneumoniae]	Streptococcus pneumoniae	381	381	0.92	6e-129	60	301	HET0806660.1
glycosyltransferase family 2 protein [Streptococcus pneumoniae]	Streptococcus pneumoniae	374	374	0.89	3e-126	60	288	HET1613597.1
glycosyltransferase family 2 protein [Streptococcus pneumoniae]	Streptococcus pneumoniae	413	413	0.99	3e-141	59.81	322	HEW2350719.1
glycosyltransferase family 2 protein [Streptococcus pneumoniae]	Streptococcus pneumoniae	364	364	0.89	1e-122	59.72	289	WP_260464938.1
glycosyltransferase WchA [Streptococcus pneumoniae]	Streptococcus pneumoniae	419	419	1	9e-144	59.69	323	VSU57896.1
glycosyltransferase WchA [Streptococcus pneumoniae]	Streptococcus pneumoniae	419	419	1	1e-143	59.69	323	VKQ32208.1
glycosyltransferase family 2 protein [Streptococcus pneumoniae]	Streptococcus pneumoniae	418	418	1	3e-143	59.69	323	HEW5596049.1
glycosyltransferase family 2 protein [Streptococcus pneumoniae]	Streptococcus pneumoniae	418	418	1	3e-143	59.69	323	HGR4150540.1
glycosyltransferase family 2 protein [Streptococcus pneumoniae]	Streptococcus pneumoniae	417	417	1	5e-143	59.69	322	HGL2516259.1
glycosyltransferase WchA [Streptococcus pneumoniae]	Streptococcus pneumoniae	416	416	1	1e-142	59.69	323	VSU70023.1
glycosyltransferase family 2 protein [Streptococcus pneumoniae]	Streptococcus pneumoniae	416	416	1	1e-142	59.69	323	HET5688188.1
glycosyltransferase family 2 protein [Streptococcus pneumoniae]	Streptococcus pneumoniae	400	400	0.97	3e-136	59.55	312	HEV1354695.1
glycosyltransferase family 2 protein [Streptococcus suis]	Streptococcus suis	411	411	1	2e-140	59.38	323	HFI0787075.1
glycosyltransferase family 2 protein [Streptococcus pneumoniae]	Streptococcus pneumoniae	396	396	0.96	1e-134	59.29	310	HEU9630619.1
glycosyltransferase family 2 protein [Streptococcus pneumoniae]	Streptococcus pneumoniae	411	411	0.99	1e-140	59.19	322	HGJ3905975.1
glycosyltransferase family 2 protein [Streptococcus suis]	Streptococcus suis	409	409	1	1e-139	59.08	323	HEM6205702.1
glycosyltransferase family 2 protein [Streptococcus suis]	Streptococcus suis	408	408	1	2e-139	59.08	323	HEL1762102.1
glycosyltransferase family 2 protein [Streptococcus parasuis]	Streptococcus parasuis	404	404	1	1e-137	58.46	323	WP_313094577.1

## Sheet: CpsK
Description	Scientific Name	Max Score	Total Score	Query Cover	E value	Per. ident	Acc. Len	Accession
glycosyltransferase family 52 [Streptococcus agalactiae]	Streptococcus agalactiae	595	595	1	0	100	299	WP_001049000.1
glycosyltransferase family 52 [Streptococcus agalactiae]	Streptococcus agalactiae	553	553	0.93	0	100	279	WP_115075559.1
glycosyltransferase family 52 [Streptococcus agalactiae]	Streptococcus agalactiae	484	484	0.82	5e-171	100	245	HFH8820770.1
hypothetical protein [Streptococcus agalactiae]	Streptococcus agalactiae	443	443	0.75	4e-155	100	223	HEO6799946.1
hypothetical protein [Streptococcus agalactiae]	Streptococcus agalactiae	380	380	0.64	1e-130	100	190	HEO6789639.1
hypothetical protein [Streptococcus agalactiae]	Streptococcus agalactiae	342	342	0.57	7e-116	100	171	HEO6797933.1
hypothetical protein [Streptococcus agalactiae]	Streptococcus agalactiae	300	300	0.51	1e-99	100	151	HEO6788205.1
hypothetical protein [Streptococcus agalactiae]	Streptococcus agalactiae	268	268	0.44	1e-87	100	133	HEO6787393.1
hypothetical protein [Streptococcus agalactiae]	Streptococcus agalactiae	264	264	0.44	6e-86	100	131	HEO6783839.1
hypothetical protein [Streptococcus agalactiae]	Streptococcus agalactiae	254	254	0.42	5e-82	100	125	HEO6801909.1
hypothetical protein [Streptococcus agalactiae]	Streptococcus agalactiae	213	213	0.35	4e-66	100	105	HEO6817792.1
glycosyltransferase family 52 [Streptococcus agalactiae]	Streptococcus agalactiae	594	594	1	0	99.67	299	HFZ7441988.1
glycosyltransferase family 52 [Streptococcus agalactiae]	Streptococcus agalactiae	445	445	0.75	5e-156	99.56	225	HGA0104808.1
glycosyltransferase family 52 [Streptococcus agalactiae]	Streptococcus agalactiae	442	442	0.75	7e-155	99.55	223	HGD6539815.1
hypothetical protein [Streptococcus agalactiae]	Streptococcus agalactiae	436	436	0.74	1e-152	99.55	221	HEO6785757.1
glycosyltransferase family 52 protein [Streptococcus agalactiae]	Streptococcus agalactiae	419	419	0.71	1e-145	99.53	211	MCY7240240.1
glycosyltransferase family 52 [Streptococcus agalactiae]	Streptococcus agalactiae	499	499	0.85	9e-177	99.21	258	WP_326845568.1
glycosyltransferase family 52 [Streptococcus uberis]	Streptococcus uberis	216	216	1	2e-64	41.2	302	WP_154617814.1
MULTISPECIES: glycosyltransferase family 52 [Haemophilus]	Haemophilus	221	221	0.99	1e-66	40.88	300	WP_040217518.1
glycosyltransferase family 52 protein [Acinetobacter ursingii]	Acinetobacter ursingii	184	184	0.99	6e-52	40.84	311	WP_262437393.1
glycosyltransferase family 52 [Mannheimia varigena]	Mannheimia varigena	194	194	0.9	7e-56	40.79	312	WP_025217776.1
glycosyltransferase family 52 [Mannheimia varigena]	Mannheimia varigena	194	194	0.9	1e-55	40.79	312	WP_178216966.1
glycosyltransferase family 52 [Mannheimia varigena]	Mannheimia varigena	194	194	0.9	1e-55	40.79	312	MDY2947579.1
glycosyltransferase family 52 [Mannheimia varigena]	Mannheimia varigena	193	193	0.9	2e-55	40.79	312	WP_176671602.1
glycosyltransferase family 52 [Mannheimia varigena]	Mannheimia varigena	192	192	0.9	5e-55	40.79	312	WP_025248044.1
glycosyltransferase family 52 [Mannheimia varigena]	Mannheimia varigena	248	248	0.99	4e-77	40.54	299	WP_178218668.1
glycosyltransferase family 52 [uncultured Haemophilus sp.]	uncultured Haemophilus sp.	221	221	0.99	1e-66	40.54	300	WP_295655836.1
glycosyltransferase family 52 [Haemophilus parahaemolyticus]	Haemophilus parahaemolyticus	220	220	0.99	3e-66	40.54	300	WP_311418928.1
glycosyltransferase family 52 [Haemophilus sp.]	Haemophilus sp.	218	218	0.99	2e-65	40.54	300	WP_370765974.1
glycosyltransferase family 52 [Nicoletella semolina]	Nicoletella semolina	183	183	0.9	1e-51	40.51	306	WP_132500470.1
glycosyltransferase family 52 [Streptococcus sp. FSL R7-0212]	Streptococcus sp. FSL R7-0212	213	213	1	4e-63	40.47	302	WP_340791171.1
glycosyltransferase family 52 [Mannheimia varigena]	Mannheimia varigena	194	194	0.9	1e-55	40.43	312	WP_025342332.1
glycosyltransferase family 52 [Acinetobacter pittii]	Acinetobacter pittii	179	179	0.93	9e-50	40.21	320	WP_057067845.1
glycosyltransferase family 52 [Haemophilus sp. UMB1048]	Haemophilus sp. UMB1048	223	223	0.99	4e-67	40.2	300	WP_285266694.1
glycosyltransferase family 52 [Haemophilus parainfluenzae]	Haemophilus parainfluenzae	219	219	0.99	6e-66	40.2	300	WP_014064205.1
MULTISPECIES: glycosyltransferase family 52 [unclassified Mannheimia]	unclassified Mannheimia	187	187	0.9	2e-53	40.07	312	WP_373624196.1
glycosyltransferase family 52 [Streptococcus suis]	Streptococcus suis	212	212	0.99	5e-63	39.93	307	HFI0169485.1
glycosyltransferase family 52 [Haemophilus parainfluenzae]	Haemophilus parainfluenzae	218	218	0.99	2e-65	39.86	300	WP_049372726.1
MULTISPECIES: glycosyltransferase family 52 [Haemophilus]	Haemophilus	218	218	0.99	4e-65	39.86	300	WP_070582641.1
glycosyltransferase family 52 [Mannheimia varigena]	Mannheimia varigena	186	186	0.9	6e-53	39.86	311	WP_112111251.1
glycosyltransferase family 52 [Streptococcus uberis]	Streptococcus uberis	195	195	0.96	2e-56	39.79	291	WP_195847566.1
glycosyltransferase family 52 protein [Mannheimia haemolytica]	Mannheimia haemolytica	181	181	0.89	3e-51	39.78	271	HDL4258159.1
glycosyltransferase family 52 [Mannheimia haemolytica]	Mannheimia haemolytica	180	180	0.89	5e-51	39.78	271	MDW0615629.1
glycosyltransferase family 52 [Mannheimia haemolytica]	Mannheimia haemolytica	190	190	0.9	2e-54	39.71	312	WP_126301756.1
glycosyltransferase family 52 protein [Mannheimia haemolytica]	Mannheimia haemolytica	181	181	0.9	2e-51	39.64	272	HDL3759545.1
glycosyltransferase family 52 [Mannheimia haemolytica]	Mannheimia haemolytica	181	181	0.9	2e-51	39.64	275	WP_239494014.1
glycosyltransferase family 52 protein [Mannheimia haemolytica]	Mannheimia haemolytica	182	182	0.9	1e-51	39.49	273	HDV7264658.1
glycosyltransferase family 52 [Mannheimia glucosida]	Mannheimia glucosida	189	189	0.9	7e-54	39.35	312	WP_409500252.1
glycosyltransferase family 52 [Mannheimia haemolytica]	Mannheimia haemolytica	184	184	0.9	7e-52	39.35	312	WP_040080976.1
glycosyltransferase family 52 protein [Mannheimia haemolytica]	Mannheimia haemolytica	182	182	0.9	9e-52	39.35	275	HDL4097397.1
glycosyltransferase family 52 protein [Mannheimia haemolytica]	Mannheimia haemolytica	182	182	0.9	9e-52	39.35	278	HEB5633917.1
glycosyltransferase family 52 protein [Mannheimia haemolytica]	Mannheimia haemolytica	182	182	0.9	1e-51	39.35	303	HDL5704800.1
glycosyltransferase family 52 [Mannheimia haemolytica]	Mannheimia haemolytica	183	183	0.9	2e-51	39.35	312	WP_006247883.1
glycosyltransferase family 52 [Mannheimia haemolytica]	Mannheimia haemolytica	183	183	0.9	2e-51	39.35	312	WP_021280588.1
glycosyltransferase family 52 protein [Mannheimia haemolytica]	Mannheimia haemolytica	182	182	0.9	2e-51	39.35	311	HDV7239207.1
glycosyltransferase family 52 protein [Mannheimia haemolytica]	Mannheimia haemolytica	181	181	0.9	3e-51	39.35	275	HDL3855647.1
glycosyltransferase family 52 [Mannheimia haemolytica]	Mannheimia haemolytica	182	182	0.9	3e-51	39.35	312	MDW0617707.1
glycosyltransferase family 52 protein [Mannheimia haemolytica]	Mannheimia haemolytica	181	181	0.9	4e-51	39.35	285	HEP1091378.1
glycosyltransferase family 52 [Mannheimia haemolytica]	Mannheimia haemolytica	182	182	0.9	5e-51	39.35	312	WP_006251818.1
glycosyltransferase family 52 protein [Mannheimia haemolytica]	Mannheimia haemolytica	181	181	0.9	6e-51	39.35	312	HDV7254725.1
glycosyltransferase family 52 protein [Mannheimia haemolytica]	Mannheimia haemolytica	180	180	0.9	2e-50	39.35	312	HDL3922977.1
glycosyltransferase family 52 [Mannheimia granulomatis]	Mannheimia granulomatis	181	181	0.9	5e-51	39.29	312	WP_117471564.1
glycosyltransferase family 52 [Mannheimia haemolytica]	Mannheimia haemolytica	181	181	0.9	9e-51	38.99	312	WP_416119680.1
glycosyltransferase family 52 protein [Mannheimia haemolytica]	Mannheimia haemolytica	181	181	0.9	1e-50	38.99	312	HDL4194163.1
glycosyltransferase family 52 protein [Mannheimia haemolytica]	Mannheimia haemolytica	180	180	0.9	1e-50	38.99	312	HDL5402371.1
glycosyltransferase family 52 [Mannheimia sp. E30BD]	Mannheimia sp. E30BD	180	180	0.9	1e-50	38.99	312	WP_373610468.1
glycosyltransferase family 52 protein [Mannheimia haemolytica]	Mannheimia haemolytica	180	180	0.9	2e-50	38.99	312	HDL1260801.1
glycosyltransferase family 52 protein [Mannheimia haemolytica]	Mannheimia haemolytica	183	183	0.9	1e-51	38.63	312	UQX68279.1
glycosyltransferase family 52 [Mannheimia haemolytica]	Mannheimia haemolytica	179	179	0.9	6e-50	38.63	312	HGO5856558.1
glycosyltransferase family 52 [Mannheimia granulomatis]	Mannheimia granulomatis	181	181	0.9	6e-51	38.57	312	WP_027075238.1
glycosyltransferase family 52 protein [Cetobacterium sp.]	Cetobacterium sp.	181	181	0.96	1e-50	38.54	322	MCJ8343567.1
glycosyltransferase family 52 [Mannheimia granulomatis]	Mannheimia granulomatis	182	182	0.9	4e-51	38.27	312	WP_165888366.1
hypothetical protein [Streptococcus suis]	Streptococcus suis	206	206	0.99	7e-61	38.21	305	NQL65244.1
CMP-N-acetylneuraminate-beta-galactosamide-alpha-2, 3-sialyltransferase [Actinobacillus indolicus]	Actinobacillus indolicus	184	184	0.9	4e-52	38.1	308	VFY95059.1
glycosyltransferase family 52 [Actinobacillus indolicus]	Actinobacillus indolicus	184	184	0.9	5e-52	38.1	308	WP_162857156.1
MULTISPECIES: glycosyltransferase family 52 [Glaesserella]	Glaesserella	182	182	0.9	4e-51	37.96	308	WP_111750218.1
hypothetical protein [Streptococcus suis]	Streptococcus suis	205	205	0.99	2e-60	37.87	305	HEM6191051.1
glycosyltransferase family 52 [Mannheimia granulomatis]	Mannheimia granulomatis	179	179	0.9	3e-50	37.55	312	WP_176670246.1
glycosyltransferase family 52 [Streptococcus suis]	Streptococcus suis	199	199	0.99	5e-58	37.54	305	HFI0229271.1
glycosyltransferase family 52 protein [Glaesserella parasuis]	Glaesserella parasuis	181	181	0.9	4e-51	37.5	282	MDE4015209.1
glycosyltransferase family 52 [Canicola haemoglobinophilus]	Canicola haemoglobinophilus	183	183	0.96	9e-52	37.24	308	WP_115073239.1
glycosyltransferase family 52 [Pasteurella oralis]	Pasteurella oralis	178	178	0.94	7e-50	37.15	308	WP_379096624.1
glycosyltransferase family 52 [Pasteurella oralis]	Pasteurella oralis	178	178	0.94	7e-50	37.15	308	WP_101775133.1
glycosyltransferase family 52 [Glaesserella parasuis]	Glaesserella parasuis	180	180	0.94	2e-50	37.1	308	WP_160436266.1
glycosyltransferase family 52 protein [Glaesserella parasuis]	Glaesserella parasuis	178	178	0.94	7e-50	37.1	300	MCT8841073.1
glycosyltransferase family 52 protein [Glaesserella parasuis]	Glaesserella parasuis	178	178	0.94	8e-50	37.1	294	MCT8730463.1
glycosyltransferase family 52 [Glaesserella parasuis]	Glaesserella parasuis	178	178	0.94	9e-50	37.1	308	WP_160442085.1
glycosyltransferase family 52 [Muribacter muris]	Muribacter muris	185	185	0.94	2e-52	36.75	311	WP_047977564.1
glycosyltransferase family 52 [Muribacter muris]	Muribacter muris	187	187	0.94	3e-53	36.4	311	WP_135056827.1
CMP-N-acetylneuraminate-beta-galactosamide-alpha-2, 3-sialyltransferase [Pasteurellaceae bacterium LFhippo2]	Pasteurellaceae bacterium LFhippo2	181	181	0.94	6e-51	36.4	310	MDH2997980.1
CMP-N-acetylneuraminate-beta-galactosamide-alpha-2, 3-sialyltransferase [Pasteurellaceae bacterium 15-036681]	Pasteurellaceae bacterium 15-036681	184	184	0.94	7e-52	36.17	308	OOH88723.1
glycosyltransferase family 52 [Glaesserella parasuis]	Glaesserella parasuis	178	178	1	9e-50	35.83	308	WP_279417536.1
glycosyltransferase family 52 [Glaesserella parasuis]	Glaesserella parasuis	180	180	1	2e-50	35.62	308	WP_075630477.1
glycosyltransferase family 52 [Glaesserella parasuis]	Glaesserella parasuis	180	180	1	2e-50	35.62	308	WP_062923949.1
glycosyltransferase family 52 [Glaesserella parasuis]	Glaesserella parasuis	180	180	1	2e-50	35.62	308	MDP0343049.1
glycosyltransferase family 52 [Glaesserella parasuis]	Glaesserella parasuis	180	180	1	2e-50	35.62	308	WP_160427657.1
glycosyltransferase family 52 protein [Glaesserella parasuis]	Glaesserella parasuis	179	179	1	2e-50	35.62	307	MDE4030678.1
glycosyltransferase family 52 [Pasteurella dagmatis]	Pasteurella dagmatis	185	185	1	2e-52	35.29	308	WP_005762252.1
glycosyltransferase family 52 protein [Glaesserella parasuis]	Glaesserella parasuis	180	180	1	2e-50	35.29	307	MCT8541947.1
glycosyltransferase family 52 [Glaesserella parasuis]	Glaesserella parasuis	179	179	1	4e-50	35.29	308	WP_021113368.1
